# Supplementary material for: A genome–wide screen to identify genes controlling the rate of entry into mitosis in fission yeast
Source: Cell Cycle. 2016 Oct 13;15(22):3121–30. doi: 10.1080/15384101.2016.1242535 (PMC5134717; doi:10.1080/15384101.2016.1242535)
Supplement: 1242535_Supplemental_Material.zip [file kccy-15-22-1242535-s001.zip]

Archive with 4 entries (4 files):
- 1242535_Supplemental Material/Figure S1 Moris et al[1].pptx
- 1242535_Supplemental Material/Table S1 legend Moris et al[1].docx
- 1242535_Supplemental Material/Table S1 Moris et al 14.08.16[1].xlsx
- 1242535_Supplemental Material/Thumbs.db
