# Supplementary material for: A genome–wide screen to identify genes controlling the rate of entry into mitosis in fission yeast
Source: Cell Cycle. 2016 Oct 13;15(22):3121–30. doi: 10.1080/15384101.2016.1242535 (PMC5134717; doi:10.1080/15384101.2016.1242535)
Supplement: 1242535_Supplemental_Material.zip [file kccy-15-22-1242535-s001.zip › 1242535_Supplemental Material/Table S1 Moris et al 14.08.16[1].xlsx]

## Sheet: A. HI screen dataset
Gene set for HI screen
working code	systematic ID	gene name	Deletion phenotype	Gene dispensability
w1368	SPAC1002.02	pom34	WT	V
w1371-0	SPAC1002.10c	sgt1	long high penetrance	E
h295	SPAC1006.02	asa1	small	E
w1378	SPAC1006.07	unassigned	long high penetrance	E
c202	SPAC1006.08	etd1	long high penetrance	E
w903	SPAC10F6.09c	psm3	long low penetrance	E
s19	SPAC11E3.08c	nse6	long high penetrance	V
W772-0	SPAC1250.01	snf21	long high penetrance	E
w1446	SPAC12B10.12c	rhp41	long high penetrance	V
y119	SPAC12G12.06c	unassigned	long high penetrance	E
w1452-0	SPAC12G12.13c	cid14	long high penetrance	V
w1478-0	SPAC13C5.02	dre4	long high penetrance	V
c45	SPAC13C5.07	mre11	long high penetrance	V
w1483	SPAC13F5.01c	msh1	long high penetrance	V
w1488-0	SPAC13G6.05c	trs33	long high penetrance	E
w1498-0	SPAC13G7.10	teb1	long low penetrance	E
y233	SPAC144.11	rps1102	long high penetrance	V
h94	SPAC1486.03c	unassigned	long high penetrance	E
x65	SPAC1486.05	nup189	misshapen essential	E
w1519-0	SPAC1486.09	unassigned	long high penetrance	E
w913	SPAC14C4.02c	smc5	long low penetrance	E
w1528	SPAC1556.01c	rad50	long high penetrance	V
w444	SPAC1565.07c	knd1	long low penetrance	V
w1537	SPAC15A10.03c	rad54	long high penetrance	V
w1542-0	SPAC15A10.12c	unassigned	long high penetrance	E
w1037	SPAC15E1.05c	ect1	long low penetrance	V
K64	SPAC15F9.02	seh1	WT	V
w1753-0	SPAC15F9.03c	nxt2	long high penetrance	E
x1180	SPAC16.02c	srp2	long high penetrance	E
w1619	SPAC1610.01	saf5	long high penetrance	V
p258	SPAC1687.01	rpc19	long high penetrance	E
p312	SPAC1687.04	mcb1	long high penetrance	E
x3	SPAC1687.18c	ssl3	long low penetrance	E
w457	SPAC1687.20c	mis6	long low penetrance	E
w488	SPAC16A10.06c	nse2	long low penetrance	E
w766	SPAC16C9.05	cph1	long high penetrance	V
w1586-0	SPAC16E8.11c	tfb1	long branched	E
y317-a	SPAC16E8.15	tif45	misshapen essential	E
w1592-0	SPAC1751.03	unassigned	long high penetrance	E
c162	SPAC1782.09c	clp1	small	V
w539-0	SPAC1783.04c	hst4	long high penetrance	V
p35	SPAC1786.03	cut11	germination	E
w763	SPAC17A2.08c	ntr2	long low penetrance	E
y71	SPAC17A5.02c	dbr1	long high penetrance	V
w358	SPAC17A5.14	exo2	long high penetrance	V
h165	SPAC17C9.01c	nuc2	long high penetrance	E
y315-0	SPAC17C9.03	tif471	germination	E
p28	SPAC17C9.13c	cut8	long high penetrance	V
c167	SPAC17D4.02	cdc45	long high penetrance	E
x13	SPAC17G6.12	cul1	long high penetrance	E
w1634	SPAC17G6.14c	uap56	long low penetrance	E
w760	SPAC17G8.03c	dpb3	long high penetrance	E
x14-1	SPAC17G8.05	med20	long branched	V
w1643-1	SPAC17G8.09	shg1	long high penetrance	V
p146	SPAC17H9.10c	ddb1	long high penetrance	V
h134	SPAC17H9.19c	cdt2	long high penetrance	V
c161	SPAC17H9.20	psc3	long low penetrance	E
k63	SPAC1805.04	nup132	WT	V
c1	SPAC1805.17	crm1	long high penetrance	E
y118	SPAC18B11.06	unassigned	long low penetrance	E
w621	SPAC18B11.07c	rhp6	long high penetrance	V
c111	SPAC18G6.07c	mra1	long high penetrance	E
w1693-0	SPAC18G6.09c	unassigned	long high penetrance	V
w861-0	SPAC1952.13	ned1	long high penetrance	E
y89	SPAC19A8.07c	unassigned	long low penetrance	E
k170	SPAC19A8.12	dcp2	long high penetrance	E
k125	SPAC19A8.13	usp101	long low penetrance	E
w608	SPAC19D5.04	ptr1	long high penetrance	E
k62	SPAC19E9.01c	nup40	WT	V
h13-a	SPAC19G12.01c	cut20	long low penetrance	E
w1725-0	SPAC19G12.07c	rsd1	long high penetrance	E
w2177-0	SPAC1B2.05	mcm5	long high penetrance	E
p251	SPAC1B3.12c	rpb10	long high penetrance	E
w1750-0	SPAC1B3.13	unassigned	long low penetrance	E
x476	SPAC1B3.16c	vht1	long low penetrance	V
c70	SPAC1D4.12	rad15	long high penetrance	E
w1843-0-0-0	SPAC1D4.14	tho2	long high penetrance	E
W1765	SPAC1F12.08	unassigned	small	E
h15	SPAC1F5.04c	cdc12	long high penetrance	E
y318	SPAC1F5.10	unassigned	long high penetrance	V
w754	SPAC1F5.11c	tra2	long branched	E
w374-0	SPAC1F7.05	cdc22	long high penetrance	E
x23	SPAC1F8.07c	unassigned	long high penetrance	E
p36	SPAC20G4.06c	adf1	long high penetrance	E
h68-a	SPAC20G8.01	cdc17	long high penetrance	E
h2-0	SPAC20G8.05c	cdc15	long high penetrance	E
w2353	SPAC20H4.01	utp5	long high penetrance	E
p157	SPAC20H4.07	rhp57	long high penetrance	V
w2046-0	SPAC21E11.08	lcb2	long low penetrance	E
h135	SPAC222.10c	byr4	long branched	E
y87	SPAC227.12	rna4	long high penetrance	E
x290-0	SPAC227.16c	psf3	long low penetrance	E
p130	SPAC22A12.01c	pso2	long low penetrance	V
k123	SPAC22E12.02	unassigned	long high penetrance	E
x25-1	SPAC22E12.08	rrn10	long high penetrance	E
p143	SPAC22F3.03c	rdh54	long low penetrance	V
w1860-0	SPAC22F8.12c	shf1	long high penetrance	V
k60	SPAC22G7.09c	nup45	long high penetrance	E
w1882	SPAC23A1.16c	rtr1	long high penetrance	E
P208	SPAC23C11.04c	pnk1	long high penetrance	V
x1007	SPAC23C11.10	mpn1	long high penetrance	V
w331-0	SPAC23C11.13c	hpt1	long high penetrance	V
s98-1	SPAC23C11.16	plo1	long high penetrance	E
k59	SPAC23D3.06c	nup146	long high penetrance	E
w1905-0	SPAC23D3.08	usp108	long high penetrance	E
w1915	SPAC23G3.11	rpn6	long low penetrance	E
x294	SPAC23H3.02c	ini1	long high penetrance	E
w748	SPAC23H3.03c	npr2	long high penetrance	V
w747	SPAC23H3.10	ssr2	long high penetrance	E
w1923	SPAC23H3.13c	gpa2	small	V
w1931-1	SPAC23H4.11c	cnl2	long low penetrance	E
s20	SPAC23H4.12	alp13	long high penetrance	V
x296	SPAC23H4.15	tsr1	long low penetrance	E
w452	SPAC23H4.18c	rbx1	long high penetrance	E
p5	SPAC24B11.06c	sty1	long high penetrance	V
w1945-0	SPAC24B11.11c	sid2	long high penetrance	E
w1950-0	SPAC24C9.04	unassigned	long branched	E
x1102	SPAC24C9.06c	unassigned	long high penetrance	E
s238	SPAC24C9.11	unassigned	long high penetrance	E
w631	SPAC24H6.03	cul3	long low penetrance	V
c77-0-0	SPAC24H6.05	cdc25	long high penetrance	E
w40	SPAC24H6.12c	uba3	long high penetrance	E
x1070	SPAC25B8.02	sds3	long high penetrance	E
c199	SPAC25B8.14	mal2	long low penetrance	E
c158	SPAC25B8.16	unassigned	long high penetrance	E
h12	SPAC25G10.07c	cut7	long high penetrance	E
w1984	SPAC26A3.03c	rmi1	long high penetrance	E
w1987	SPAC26A3.09c	rga2	long high penetrance	V
h27	SPAC26A3.15c	nsp1	spores	E
p7	SPAC26F1.10c	pyp1	small	V
p336	SPAC26H5.06	pot1	long high penetrance	E
c123	SPAC27D7.14c	tpr1	long high penetrance	V
h103	SPAC27E2.05	cdc1	long high penetrance	E
h5	SPAC27F1.04c	nuf2	long low penetrance	E
h149	SPAC29A4.04c	cbf5	long high penetrance	E
w2035-0	SPAC29A4.06c	unassigned	long low penetrance	E
x1062	SPAC29A4.07	srb6	long branched	E
p341	SPAC29A4.10	rrn5	long branched	E
w533	SPAC29A4.18	prw1	long high penetrance	V
p73	SPAC29A4.20	elp3	long high penetrance	V
p353	SPAC29B12.01	ino80	long low penetrance	E
y84	SPAC29E6.02	prp3	long high penetrance	E
p264	SPAC2F3.03c	rpa49	long low penetrance	E
w2072-0	SPAC2F3.14c	saf2	long low penetrance	E
w2065-0	SPAC2F3.17c	lsm6	long high penetrance	E
s17	SPAC2F7.03c	pom1	stubby	V
y115	SPAC2F7.14c	rrp4	long high penetrance	E
w2086	SPAC2G11.10c	unassigned	long low penetrance	V
h246	SPAC2G11.11c	prh1	long high penetrance	E
c232	SPAC2G11.12	rqh1	long low penetrance	V
p136	SPAC30.02c	unassigned	long high penetrance	V
h4	SPAC30C2.06c	dml1	small	V
h237	SPAC30D11.03	ddx27	long high penetrance	E
w2111	SPAC30D11.04c	nup124	WT	V
p166	SPAC30D11.07	nth1	long low penetrance	V
c46-0-0	SPAC30D11.10	rad52	long high penetrance	V
w635	SPAC30D11.13	hus5	long high penetrance	V
w2115-0	SPAC31A2.05c	mis4	long low penetrance	E
k135	SPAC31G5.01	sap49	long high penetrance	E
w2132	SPAC31G5.13	rpn11	long low penetrance	E
w599-0	SPAC31G5.19	abo1	long high penetrance	V
x1134	SPAC323.06c	uba5	long high penetrance	E
w2141-0	SPAC323.08	unassigned	long high penetrance	E
w2146-0	SPAC328.08c	tbc1	long branched	E
h43	SPAC343.03	apc11	long high penetrance	E
w2152-0	SPAC343.09	ubx3	long high penetrance	V
w630	SPAC3A11.08	pcu4	long high penetrance	E
x1108	SPAC3A12.07	rpb11	long high penetrance	E
w2166	SPAC3A12.11c	cwf2	long high penetrance	E
p158	SPAC3C7.03c	rhp55	long high penetrance	V
w2173-0	SPAC3C7.08c	elf1	long high penetrance	V
x298-1	SPAC3G6.02	rpn15	long high penetrance	V
p236	SPAC3G9.04	ssu72	long low penetrance	V
c174	SPAC3G9.14	sak1	long high penetrance	E
w2586	SPAC3H1.01c	orc3	long low penetrance	E
w2208(-0)	SPAC3H5.11	unassigned	long high penetrance	E
w2216	SPAC3H8.05c	mms1	long high penetrance	V
w893	SPAC4A8.11c	fas2	long high penetrance	E
c83	SPAC4A8.12c	sds22	long low penetrance	E
w622	SPAC4C5.04	rad31	long high penetrance	V
x304	SPAC4D7.10c	spt20	long branched	V
w2237-0	SPAC4D7.13	usp104	long low penetrance	E
c154	SPAC4F10.03c	unassigned	small	E
h128	SPAC4F10.11	spn1	long high penetrance	V
w2241-0	SPAC4F10.12	fta1	long low penetrance	E
w2244	SPAC4F10.18	nup37	WT	V
w906	SPAC4F8.13c	rng2	long high penetrance	E
x307	SPAC4G8.10	gos1	long high penetrance	V
w366-0	SPAC4G9.03	adk1	long high penetrance	E
w2273	SPAC4H3.05	srs2	long low penetrance	V
w2277-0	SPAC4H3.11c	ppc89	long high penetrance	E
x311	SPAC4H3.13	pcc1	long high penetrance	V
y197	SPAC521.05	rps802	long high penetrance	V
x1085	SPAC56F8.03	unassigned	long high penetrance	E
C39	SPAC57A10.02	cdr2	long high penetrance	V
w2323	SPAC5D6.05	sep.11	long branched	V
w639	SPAC630.14c	tup12	long high penetrance	V
w2358	SPAC637.09	unassigned	long low penetrance	V
p205	SPAC644.05c	dut1	long high penetrance	E
C76	SPAC644.06c	cdr1	long high penetrance	V
y75-0	SPAC644.12	cdc5	long high penetrance	E
p160	SPAC644.14c	rhp51	long high penetrance	V
w2377-0	SPAC664.08c	brf2	long low penetrance	E
w2382	SPAC688.02c	mis14	long low penetrance	E
w2394	SPAC6B12.02c	mus7	long high penetrance	V
c242	SPAC6B12.10c	spp1	long high penetrance	E
x1054	SPAC6B12.15	cpc2	long high penetrance	V
h91	SPAC6F12.14	cut23	long low penetrance	E
p27-0	SPAC6F12.15c	cut9	long low penetrance	E
x1187-1	SPAC6F6.16c	tpz1	long high penetrance	E
k181	SPAC6G10.07	unassigned	long high penetrance	E
w723	SPAC6G10.12c	ace2	long branched	V
k110	SPAC6G9.02c	nop9	long high penetrance	E
p202	SPAC823.11	sgp1	long high penetrance	E
k58	SPAC890.06	nup155	WT	V
w2524-0	SPAC8F11.06	brr6	long high penetrance	E
h62	SPAC8F11.07c	cdc24	long high penetrance	E
h17	SPAC959.09c	apc5	long low penetrance	E
c122	SPAC9E9.13	wos2	long high penetrance	V
w2579	SPAC9G1.09	sid1	long high penetrance	E
h125	SPAC9G1.11c	spn4	long high penetrance	V
w2580	SPAC9G1.13c	swc4	long low penetrance	E
w324-0	SPAP27G11.04c	tad3	small	E
w584-0	SPAP27G11.07c	bud32	long low penetrance	E
K66	SPAP27G11.10c	nup184	long low penetrance	V
s256	SPAP27G11.13c	nop10	long low penetrance	E
k108-1	SPAP8A3.06	uaf2	long low penetrance	E
w720	SPAPB1A11.04c	mca1	long high penetrance	V
x248	SPAPB1E7.01c	unassigned	long high penetrance	E
w4291	SPAPB1E7.02c	mcl1	long branched	V
x252	SPAPB1E7.06c	eme1	long high penetrance	V
p13-0	SPAPYUG7.02c	sin1	long high penetrance	V
w2618	SPAPYUG7.03c	mid2	long high penetrance	V
w2619-0	SPAPYUG7.05	unassigned	long high penetrance	E
w2626-0	SPBC106.07c	unassigned	long high penetrance	V
p30	SPBC106.09	cut4	long low penetrance	E
C34	SPBC106.10	pka1	small	V
w3415	SPBC106.20	exo70	long high penetrance	V
w2636	SPBC1105.04c	cbp1	long low penetrance	V
y127	SPBC1105.16c	rpr2	small	E
w879-0	SPBC1105.17	cnp1	long low penetrance	E
k156	SPBC115.01c	rrp46	long low penetrance	E
w31	SPBC119.02	ubc4	long low penetrance	E
w2649-0	SPBC119.11c	pac1	long high penetrance	E
y23-0-0	SPBC119.13c	prp31	long high penetrance	E
w322	SPBC1198.02	dea2	long low penetrance	E
c78	SPBC11B10.09	cdc2	long high penetrance	E
k4	SPBC11G11.07	mtr10	long high penetrance	E
h144	SPBC1215.02c	naa25	long branched	E
y8	SPBC1289.02c	uap2	long high penetrance	E
k106	SPBC1289.12	usp109	long low penetrance	E
w3544	SPBC1289.14	unassigned	long low penetrance	V
c24	SPBC12C2.02c	ste20	long high penetrance	V
w2686	SPBC12C2.10c	pst1	long high penetrance	E
h98	SPBC12D12.01	sad1	long high penetrance	E
w25	SPBC12D12.08c	ned8	long high penetrance	E
h280	SPBC1306.02	rrt10	long high penetrance	V
k180	SPBC13A2.01c	unassigned	long high penetrance	E
w2702	SPBC13A2.02	nup82	WT	V
h227	SPBC13E7.10c	brf1	long high penetrance	E
p31	SPBC146.03c	cut3	long low penetrance	E
h67-0	SPBC14C8.07c	cdc18	misshapen essential	E
p260	SPBC14C8.12	rpb8	long low penetrance	E
w2730	SPBC14C8.17c	spt8	long branched	V
w2734-0	SPBC14F5.03c	kap123	misshapen weak viable	V
h3	SPBC14F5.04c	pgk1	long high penetrance	E
w2736	SPBC14F5.08	med7	long branched	E
w716	SPBC15D4.02	gsf1	long branched	V
h52	SPBC15D4.03	slm9	long high penetrance	V
w2768	SPBC1604.10	srb7	long branched	E
K7	SPBC16A3.05c	rae1	germination	E
x1047	SPBC16A3.07c	nrm1	long high penetrance	V
x333	SPBC16A3.11	eso1	long low penetrance	E
w2810-0	SPBC16C6.12c	las1	long low penetrance	E
c203	SPBC16D10.04c	dna2	long high penetrance	E
c231-1	SPBC16D10.09	pcn1	long high penetrance	E
w315	SPBC16D10.10	tad2	small	E
c225	SPBC16G5.12c	top3	long low penetrance	E
w713	SPBC16G5.15c	fkh2	long low penetrance	V
w41	SPBC16H5.03c	fub2	long low penetrance	V
c32	SPBC16H5.07c	ppa2	small	V
w2836-0	SPBC16H5.10c	prp43	long high penetrance	E
w2839	SPBC16H5.15	unassigned	long high penetrance	E
y113	SPBC1703.01c	unassigned	small	E
x45	SPBC1703.02	rsc9	long low penetrance	E
k56	SPBC1711.10c	npl4	long high penetrance	E
y57	SPBC1711.17	prp16	long high penetrance	E
W3185	SPBC1718.01	pop1	long low penetrance	V
w2874	SPBC1718.03	ker1	long high penetrance	V
w2876-1	SPBC1718.05	trs31	long low penetrance	E
s21	SPBC1718.07c	zfs1	small	V
w3245-0	SPBC1734.02c	cdc27	long high penetrance	E
p118	SPBC1734.06	rhp18	long low penetrance	V
w201	SPBC1734.14c	suc1	misshapen essential	E
w2881-0	SPBC1734.16c	pst3	long high penetrance	E
w2900-0	SPBC17A3.05c	unassigned	long high penetrance	V
w2905-0	SPBC17D1.04	acr1	long branched	E
c241	SPBC17D11.06	spp2	long high penetrance	E
s220	SPBC17F3.01c	rga5	long high penetrance	V
c146	SPBC17G9.02c	cdc73	long high penetrance	V
k55	SPBC17G9.04c	nup85	long low penetrance	E
k102	SPBC1861.04c	prp24	long high penetrance	E
w2927-0	SPBC18E5.03c	sim4	long low penetrance	E
y219	SPBC18E5.06	rps21	long high penetrance	E
y81-1	SPBC18H10.07	unassigned	long low penetrance	V
w2942-0	SPBC18H10.14	rps1601	long high penetrance	E
w2947-0	SPBC1921.02	rad60	long low penetrance	E
k8	SPBC1921.03c	mex67	WT	V
y76-a	SPBC19C2.01	cdc28	long high penetrance	E
w2955	SPBC19C2.08	prp38	long high penetrance	E
y126	SPBC19C7.07c	sen34	small	E
w2975	SPBC19G7.05c	bgs1	long branched	E
w2979	SPBC19G7.09	ulp1	long high penetrance	V
s296	SPBC19G7.13	tbf1	long low penetrance	E
K54	SPBC19G7.15	nup44	long high penetrance	E
w2995-0	SPBC1A4.01	apc10	long low penetrance	E
k152	SPBC1A4.07c	sof1	long low penetrance	E
k178	SPBC20F10.01	gar1	long high penetrance	E
w2999-1	SPBC20F10.04c	nse4	long high penetrance	E
x341-1	SPBC20F10.09	lsm5	long low penetrance	E
w3005	SPBC21.01	mis17	long low penetrance	E
h59	SPBC21.06c	cdc7	long high penetrance	E
w3008	SPBC211.02c	cwf3	long high penetrance	E
x516	SPBC211.04c	mcm6	long high penetrance	E
w3013	SPBC215.03c	csn1	long high penetrance	V
c19	SPBC215.05	gpd1	long high penetrance	V
w3017-0	SPBC215.12	cwf10	long high penetrance	E
K36	SPBC21B10.05c	pop3	long low penetrance	V
s302	SPBC21B10.13c	yox1	long high penetrance	V
w3031	SPBC21C3.02c	dep1	long high penetrance	V
w3032-0	SPBC21C3.05	sap62	long high penetrance	E
x342	SPBC21C3.13	rps1901	long high penetrance	V
x1032	SPBC23E6.04c	utp10	long low penetrance	E
x344	SPBC23E6.07c	rfc1	long high penetrance	E
w911	SPBC244.01c	sid4	long high penetrance	E
h220	SPBC24C6.02	unassigned	long high penetrance	E
h70	SPBC24C6.07	cdc14	long high penetrance	E
s304	SPBC24C6.11	cwf14	long high penetrance	V
w3086-0	SPBC25B2.05	mis3	long low penetrance	E
w3088	SPBC25B2.07c	mmb1	long high penetrance	V
c195	SPBC25D12.03c	mcm7	long high penetrance	E
w369-0	SPBC25D12.04	suc22	long high penetrance	E
x347	SPBC25H2.11c	spt7	long branched	V
h65	SPBC25H2.13c	cdc20	long high penetrance	E
c36	SPBC26H8.10	dis3	long high penetrance	E
w3569-0	SPBC28E12.01c	apc13	long low penetrance	E
w3126-0	SPBC28F2.04c	cwf7	long high penetrance	E
w3129	SPBC29A10.04	psm1	long high penetrance	E
w3130	SPBC29A10.06c	ely5	WT	V
K53	SPBC29A10.07	pom152	WT	V
x52	SPBC29A10.15	orc1	long low penetrance	E
x1060	SPBC29A3.04	rpl8	long low penetrance	E
x485	SPBC29A3.14c	trt1	long high penetrance	V
w3154-1	SPBC2A9.12	orc6	long low penetrance	E
w310	SPBC2F12.03c	ebs1	long high penetrance	V
c177	SPBC2F12.11c	rep2	long high penetrance	V
h156	SPBC2F12.12c	cay1	long high penetrance	V
W3182	SPBC2G2.13c	dcd1	long high penetrance	V
w691	SPBC30B4.04c	sol1	small	V
p114	SPBC30B4.07c	tfb4	long branched	E
W690	SPBC30D10.02	ncb2	long high penetrance	E
w3205-0	SPBC30D10.06	lsm4	long high penetrance	E
w3200-0	SPBC30D10.15	unassigned	long low penetrance	E
w470	SPBC31A8.01c	rtn1	long low penetrance	V
w3213-0	SPBC31E1.03	hub1	long low penetrance	E
k3	SPBC31E1.05	gle1	spores	E
w3220-0	SPBC31F10.11c	cwf4	long high penetrance	E
w412(-0)	SPBC31F10.14c	hip3	long high penetrance	V
w3226-0	SPBC32F12.05c	cwf12	long high penetrance	V
w3229-0	SPBC32F12.11	tdh1	long high penetrance	V
s322	SPBC336.01	fbh1	long high penetrance	V
h101	SPBC336.04	cdc6	long high penetrance	E
w3234-0	SPBC336.08	spc24	long low penetrance	E
w3235	SPBC336.09c	rrn7	long low penetrance	E
h72	SPBC336.12c	cdc10	long high penetrance	E
w3237-0	SPBC336.15	pic1	long high penetrance	E
W3240	SPBC337.06c	cwf15	long high penetrance	E
h269	SPBC354.03	swd3	long high penetrance	V
w542-0-0	SPBC36.05c	clr6	long high penetrance	E
s326	SPBC36.07	elp1	long high penetrance	V
w3264-0	SPBC36.09	sap61	long high penetrance	E
w4343-0	SPBC36.12c	git7	long high penetrance	E
w3267-0	SPBC365.03c	rpl2101	long high penetrance	V
w628-1	SPBC365.06	pmt3	long high penetrance	V
w3292-0	SPBC3B8.01c	arh1	small	E
w786	SPBC3B8.02	php5	long high penetrance	V
x56	SPBC3B8.10c	nem1	long low penetrance	V
x359	SPBC3B8.11	rrn6	long high penetrance	E
p265	SPBC3B9.07c	rpa43	long high penetrance	E
k52-0	SPBC3B9.16c	nup120	misshapen essential	E
x360	SPBC3B9.21	dcp1	long high penetrance	E
h31	SPBC3D6.04c	mad1	long low penetrance	V
k97	SPBC3D6.08c	lsm1	long high penetrance	V
w686	SPBC3D6.11c	slx8	long high penetrance	E
X465-0	SPBC3D6.12	dip2	long high penetrance	E
S332	SPBC3F6.04c	nop14	long high penetrance	E
w3323	SPBC3H7.10	elp6	long high penetrance	V
w6	SPBC3H7.15	hhp1	long high penetrance	V
h66	SPBC4.04c	mcm2	long high penetrance	E
w896-0	SPBC409.04c	mis12	long low penetrance	E
p3	SPBC409.07c	wis1	long high penetrance	V
w3345	SPBC409.12c	stn1	long high penetrance	E
w3420-0	SPBC428.01c	nup107	long low penetrance	E
c92	SPBC428.03c	pho4	long high penetrance	V
x71	SPBC428.06c	rxt2	long high penetrance	V
w897	SPBC428.13c	mob1	long high penetrance	E
c223	SPBC428.18	cdt1	misshapen essential	E
h267-0-0	SPBC428.19c	utp15	long low penetrance	E
w3552-0	SPBC428.20c	alp6	long high penetrance	E
w526	SPBC4B4.03	rsc1	long high penetrance	V
x372-1	SPBC4B4.05	smg1	long low penetrance	E
k95-0	SPBC4B4.07c	usp102	long high penetrance	V
x498	SPBC4C3.07	unassigned	long high penetrance	E
x1129	SPBC4C3.12	sep.1	long branched	V
s28	SPBC4F6.15c	swi10	long high penetrance	V
K145	SPBC577.07	ubp10	long high penetrance	E
w3410	SPBC577.10	pre4	long high penetrance	E
w525	SPBC577.15c	sim3	long low penetrance	V
h71	SPBC582.03	cdc13	long high penetrance	E
w3417	SPBC582.05c	brc1	long low penetrance	V
x374	SPBC646.02	cwf11	long low penetrance	V
w3428	SPBC646.14c	orc5	long low penetrance	E
h214	SPBC651.09c	prf1	long high penetrance	V
w3440	SPBC651.10	nse5	long high penetrance	V
k92	SPBC660.15	unassigned	long low penetrance	E
x528	SPBC685.09	orc2	long high penetrance	E
y60	SPBC6B1.07	prp1	long high penetrance	E
w681	SPBC725.08	pir2	long high penetrance	E
w3474-0	SPBC725.09c	hob3	long high penetrance	V
w3476-0	SPBC725.13c	psf2	long low penetrance	E
c176	SPBC725.16	res1	long high penetrance	E
w3478-0	SPBC725.17c	rrn11	long low penetrance	E
w3486	SPBC776.12c	hsk1	long high penetrance	E
w473	SPBC776.13	cnd1	long low penetrance	E
p106	SPBC776.18c	pmh1	long branched	E
p105	SPBC83.07	jmj3	long branched	E
w3506	SPBC83.15	nsa1	long high penetrance	E
k91	SPBC887.05c	cwf29	long high penetrance	V
p14	SPBC887.10	mcs4	long high penetrance	V
w101	SPBC887.12	unassigned	long high penetrance	E
w3525-0	SPBC887.14c	pfh1	long high penetrance	E
w680	SPBC887.18c	hfi1	long branched	V
w1361-0	SPBC8D2.05c	sfi1	long low penetrance	E
w3533-0	SPBC8D2.07c	sfc9	long high penetrance	E
k90	SPBC8D2.09c	msl1	long high penetrance	E
w3537-0	SPBC8D2.13	shq1	long high penetrance	E
c135	SPBC947.08c	hip4	long high penetrance	V
w484	SPBC947.12	kms2	long high penetrance	E
w3566-0	SPBC9B6.05c	lsm3	long high penetrance	E
w894-0	SPBP16F5.02	mcs2	long branched	E
w676-0	SPBP19A11.06	lid2	long low penetrance	E
k138	SPBP22H7.02c	unassigned	long low penetrance	E
w4356-0	SPBP22H7.03	unassigned	long branched	E
k176	SPBP22H7.07	prp5	long high penetrance	E
w553-0	SPBP23A10.04	apc2	long low penetrance	E
w3577-0	SPBP23A10.09	psf1	long low penetrance	E
w3579	SPBP23A10.13	orc4	long low penetrance	E
k50	SPBP35G2.06c	nup131	WT	E
y20-1	SPBP35G2.09	usp103	long high penetrance	E
w3608	SPBP4H10.21c	sld5	long low penetrance	E
w3609-0	SPBP8B7.01c	pop7	small	E
w3617-0	SPBP8B7.12c	fta3	long low penetrance	E
c239	SPBP8B7.14c	dpb2	long high penetrance	E
x493	SPBP8B7.16c	dbp2	long high penetrance	E
x539	SPBP8B7.17c	unassigned	long high penetrance	V
w3632-0-0	SPCC1020.02	spc7	long low penetrance	E
w3633-0	SPCC10H11.01	prp11	long high penetrance	E
w3634-0	SPCC10H11.02	cwf23	long high penetrance	E
w3645	SPCC11E10.06c	elp4	long high penetrance	V
X87	SPCC1223.08c	dfr1	long low penetrance	E
c60	SPCC1235.07	fta7	long low penetrance	E
x89	SPCC1259.07	rxt3	long high penetrance	E
w3670	SPCC126.04c	sgf73	small	V
w3674-0	SPCC126.14	prp18	long high penetrance	E
x383	SPCC1281.02c	spf30	long high penetrance	E
k17	SPCC1281.05	rsc7	long high penetrance	E
x93	SPCC1322.04	fyu1	long high penetrance	E
y289-0-0	SPCC1322.11	rpl2302	long high penetrance	E
x386-1	SPCC1393.04	fta4	long low penetrance	E
p248	SPCC1442.10c	rpb3	long high penetrance	E
w3720	SPCC1450.03	unassigned	long high penetrance	V
k49-0	SPCC162.08c	nup211	long low penetrance	E
w3752-0	SPCC1620.01c	lsm2	long high penetrance	E
p222	SPCC1620.09c	tfg1	long high penetrance	E
x99	SPCC1620.10	cwf26	long high penetrance	E
k48	SPCC1620.11	nup97	spores	E
c197	SPCC1682.02c	mcm3	long high penetrance	E
w3770	SPCC1682.03c	mug174	long high penetrance	E
c132	SPCC1682.04	cdc31	long low penetrance	E
p24-0	SPCC1682.07	ssl1	long branched	E
w886-0	SPCC16A11.05c	dim1	long high penetrance	E
x107	SPCC16A11.13	luc7	long high penetrance	E
s375	SPCC16A11.14	sfh1	long high penetrance	E
h64	SPCC16A11.17	mcm4	long high penetrance	E
x395	SPCC16C4.02c	unassigned	long high penetrance	E
x112	SPCC16C4.05	unassigned	small	E
x113	SPCC16C4.08c	skb15	long branched	E
w4059	SPCC16C4.19	rrp21	long high penetrance	E
x110	SPCC16C4.20c	unassigned	long high penetrance	V
c131	SPCC1739.11c	cdc11	long high penetrance	E
K68	SPCC1739.14	npp106	long high penetrance	V
w4046-0	SPCC1753.01c	ssb2	long high penetrance	E
w490	SPCC1753.03c	rec7	long low penetrance	V
x466	SPCC1795.11	sum3	misshapen essential	E
w800	SPCC18.12c	utp23	long high penetrance	E
w3827	SPCC18.17c	unassigned	small	V
w3829-0-0	SPCC1827.01c	unassigned	long high penetrance	E
k47	SPCC1840.01c	mog1	long high penetrance	E
w3835-0	SPCC1840.03	sal3	long high penetrance	V
w878	SPCC188.03	cnd3	long low penetrance	E
w3842-0	SPCC188.04c	spc25	long low penetrance	E
w3843	SPCC188.07	ccq1	long high penetrance	V
x464-0	SPCC18B5.03	wee1	small	V
k46	SPCC18B5.07c	nup61	WT	V
w663	SPCC1919.15	brl1	long high penetrance	V
s53	SPCC24B10.07	gad8	long high penetrance	V
w3884-0	SPCC24B10.11c	mft1	long high penetrance	V
x403	SPCC285.09c	cgs2	long high penetrance	V
x404	SPCC285.12	lsm7	long high penetrance	E
w3902	SPCC285.13c	nup60	WT	V
K45	SPCC290.03c	nup186	long low penetrance	E
w3908-0	SPCC297.03	ssp1	long high penetrance	V
w877-0	SPCC306.03c	cnd2	long low penetrance	E
k80	SPCC306.04c	set1	long high penetrance	V
s196-0	SPCC320.04c	gem1	long low penetrance	V
w3943-0	SPCC320.13c	ark1	long low penetrance	E
x135	SPCC330.04c	mug135	long high penetrance	E
k146	SPCC330.10	pcm1	long high penetrance	E
x139	SPCC338.08	ctp1	long high penetrance	V
w626	SPCC338.16	pof3	long high penetrance	V
x413	SPCC4B3.08	lsg1	long high penetrance	V
x411	SPCC4B3.14	cwf20	long high penetrance	E
x427	SPCC4G3.05c	mus81	long high penetrance	V
x429	SPCC550.02c	cwf5	long high penetrance	E
x432	SPCC550.05	nse1	long low penetrance	E
c50	SPCC550.13	dfp1	long high penetrance	E
c238	SPCC553.09c	spb70	long high penetrance	E
w652	SPCC576.05	sac3	long low penetrance	E
w4028	SPCC576.12c	mhf2	long high penetrance	V
x489	SPCC594.05c	spf1	long high penetrance	V
w4056	SPCC5E4.04	cut1	long high penetrance	E
c68	SPCC5E4.06	smc6	long low penetrance	E
w907-0	SPCC613.04c	rng3	long high penetrance	E
y122	SPCC613.09	sen54	small	E
x153	SPCC622.12c	gdh1	long high penetrance	V
x154	SPCC622.13c	tti1	small	E
x161	SPCC63.11	prp28	long high penetrance	E
x167	SPCC645.04	nse3	long low penetrance	E
h8-0	SPCC645.05c	myo2	long branched	E
x176	SPCC663.11	saf1	long high penetrance	V
s50	SPCC70.05c	unassigned	long low penetrance	E
w285-0	SPCC70.07c	tmp1	long high penetrance	E
x190	SPCC736.07c	unassigned	long high penetrance	V
y106	SPCC757.08	rrp45	long high penetrance	E
w182-1	SPCC757.10	vph2	long low penetrance	E
w915	SPCC777.10c	ubc12	long high penetrance	E
w900	SPCC777.14	prp4	long high penetrance	E
x203	SPCC794.07	lat1	long high penetrance	V
y107	SPCC830.09c	unassigned	small	E
p100	SPCC830.11c	fap7	long low penetrance	E
x210	SPCC895.06	elp2	long high penetrance	V
k43	SPCC962.03c	cut15	germination	E
w642	SPCC970.10c	brl2	long branched	V
x215	SPCP25A2.03	SPCP25A2.03	long high penetrance	E
w4238	SPCP31B10.03c	med31	long high penetrance	V

## Sheet: B. sig diff strains
Batch	systematic ID	gene name	working code	gene dispensability	> than 8% longer or shorter than control for mean and median	% dev to control mean	mean cell length at septation	total cell number	% dev from control median	median cell length at septation	CV	StDev	SEM	Tukey Difference	Tukey Lower Bound	Tukey Upper Bound	Tukey Posthoc Test	Significant?	Number of batches	Standard Deviation of Batches	SEM of Batches	ANOVA p value (between batches significance)	Batch Effect?	Signif and Batch Effect?
ALL	SPBC1198.02	dea2	w322	E	yes	31.9373	28.507	342	29.2825	27.6871	0.17944	5.1153	0.276604	6.90054	6.20725	7.59382	0	YES	4	0.551844	0.239644	0.476388	NO	NO
ALL	SPAP27G11.10c	nup184	K66	V	yes	23.4583	26.675	348	23.427	26.4331	0.132948	3.54639	0.190107	5.06852	4.38084	5.7562	0	YES	5	1.00626	0.46102	0.912469	NO	NO
ALL	SPAC26A3.15c	nsp1	h27	E	yes	19.2907	25.7745	289	18.1733	25.308	0.138319	3.56511	0.209712	4.16804	3.41777	4.91831	0	YES	4	0.641309	0.39981	0.981776	NO	NO
ALL	SPCC1620.11	nup97	k48	E	yes	18.9218	25.6948	315	16.8566	25.026	0.174613	4.48664	0.252794	4.08833	3.36784	4.80881	0	YES	5	2.12646	0.909381	0.956168	NO	NO
ALL	SPBC582.03	cdc13	h71	E	yes	16.7793	25.2319	396	16.7222	24.9972	0.117195	2.95705	0.148597	3.62541	2.97775	4.27308	0	YES	5	0.875626	0.461489	1.41e-13	YES	YES
ALL	SPCC290.03c	nup186	K45	E	yes	15.8218	25.025	344	13.3475	24.2745	0.159865	4.00063	0.215699	3.41853	2.72713	4.10993	0	YES	6	2.19149	0.89444	0.515896	NO	NO
ALL	SPAC24H6.05	cdc25	c77-0-0	E	yes	15.5528	24.9669	422	15.8461	24.8096	0.119255	2.97743	0.144939	3.36041	2.73144	3.98938	0	YES	5	1.02389	0.499433	0.0947536	NO	NO
ALL	SPBC11B10.09	cdc2	c78	E	yes	14.4304	24.7244	467	12.3062	24.0515	0.151687	3.75037	0.173546	3.1179	2.51742	3.71838	0	YES	5	1.19159	0.694336	0.811808	NO	NO
ALL	SPAC644.06c	cdr1	C76	V	yes	11.6291	24.1191	310	11.8015	23.9434	0.0949851	2.29096	0.130118	2.51264	1.78673	3.23855	0	YES	5	0.757626	0.429599	0.589926	NO	NO
ALL	SPCC1840.03	sal3	w3835-0	V	yes	10.8057	23.9412	603	10.8748	23.7449	0.125208	2.99762	0.122073	2.33472	1.79948	2.86996	0	YES	7	0.797263	0.277788	0.998997	NO	NO
ALL	SPBC4.04c	mcm2	h66	E		10.7236	23.9235	619	7.9053	23.109	0.160397	3.83724	0.154232	2.31699	1.78793	2.84604	0	YES	9	1.23382	0.40014	0.798775	NO	NO
ALL	SPAC22G7.09c	nup45	k60	E	yes	8.79973	23.5078	420	8.93628	23.3298	0.122382	2.87693	0.14038	1.90131	1.27097	2.53166	0	YES	9	1.15039	0.391493	0.875667	NO	NO
ALL	SPAC6B12.15	cpc2	x1054	V	yes	8.78342	23.5043	684	8.71778	23.283	0.0984017	2.31286	0.0884344	1.89779	1.39148	2.4041	0	YES	7	0.982339	0.397934	0.999051	NO	NO
ALL	SPAC1486.05	nup189	x65	E	yes	8.7414	23.4952	408	8.46714	23.2293	0.121496	2.85457	0.141322	1.88871	1.2499	2.52752	0	YES	5	0.633165	0.148978	0.471503	NO	NO
ALL	SPBC21C3.13	rps1901	x342	V		8.11966	23.3608	488	7.77505	23.0811	0.0996012	2.32677	0.105328	1.75437	1.16579	2.34296	0	YES	4	0.83769	0.374756	0.883311	NO	NO
ALL	SPAC1250.01	snf21	W772-0	E		8.04577	23.3449	653	8.14344	23.16	0.10147	2.3688	0.0926983	1.73841	1.22169	2.25512	0	YES	7	0.720522	0.250336	0.033571	YES	YES
ALL	SPAC1006.02	asa1	h295	E		8.01889	23.3391	677	7.43183	23.0076	0.115627	2.69863	0.103717	1.7326	1.22401	2.24119	0	YES	6	1.33186	0.522059	0.994679	NO	NO
ALL	SPAC20G4.06c	adf1	p36	E		7.82923	23.2981	391	6.80588	22.8735	0.119007	2.77265	0.140219	1.69162	1.04014	2.3431	0	YES	4	1.69593	0.949154	0.956464	NO	NO
ALL	SPAC57A10.02	cdr2	C39	V		7.21054	23.1644	808	6.74262	22.86	0.11244	2.60461	0.09163	1.55794	1.08685	2.02904	0	YES	8	1.04869	0.378951	0.972034	NO	NO
ALL	SPAC25B8.02	sds3	x1070	E		7.17258	23.1562	429	6.68836	22.8484	0.11112	2.57312	0.124232	1.54974	0.925505	2.17398	0	YES	4	0.921514	0.376137	0.822847	NO	NO
ALL	SPBC19G7.15	nup44	K54	E		7.08433	23.1372	487	5.36048	22.564	0.109187	2.52627	0.114476	1.53067	0.94154	2.11981	0	YES	7	0.80157	0.317325	0.00271443	YES	YES
ALL	SPBC31A8.01c	rtn1	w470	V		6.86343	23.0894	149	6.92006	22.898	0.103305	2.38526	0.195408	1.48295	0.452558	2.51333	9.73987e-08	YES	2	1.66241	0.839169	0.978081	NO	NO
ALL	SPAC144.11	rps1102	y233	V		6.7817	23.0718	131	7.55043	23.033	0.113253	2.61294	0.228294	1.46529	0.368392	2.56218	3.69395e-06	YES	2	1.01965	0.89218	0.974616	NO	NO
ALL	SPBC776.18c	pmh1	p106	E		6.6125	23.0352	554	5.27145	22.5449	0.115985	2.67175	0.113512	1.42873	0.872867	1.98459	0	YES	5	1.41944	0.609606	0.607651	NO	NO
ALL	SPBC21B10.05c	pop3	K36			6.57728	23.0276	276	3.67585	22.2032	0.14474	3.33302	0.200624	1.42112	0.654364	2.18787	6.07214e-12	YES	3	1.79206	0.855263	0.961896	NO	NO
ALL	SPBC4B4.03	rsc1	w526	V		6.54227	23.02	204	7.23278	22.965	0.0847372	1.95065	0.136573	1.41355	0.528059	2.29905	2.35025e-10	YES	3	0.990803	0.667765	0.992999	NO	NO
ALL	SPBC30D10.02	ncb2	W690	E		6.47612	23.0057	260	5.31717	22.5547	0.108847	2.50409	0.155297	1.39926	0.610515	2.18801	4.20808e-12	YES	4	1.03789	0.537183	0.903717	NO	NO
ALL	SPAC26A3.09c	rga2	w1987	V		6.4334	22.9965	617	6.67315	22.8451	0.085159	1.95836	0.0788406	1.39003	0.860214	1.91985	0	YES	5	0.935271	0.396876	0.914465	NO	NO
ALL	SPAC1687.20c	mis6	w457	E		6.38938	22.987	275	5.34647	22.561	0.129293	2.97205	0.179221	1.38052	0.612447	2.14859	3.88345e-12	YES	4	0.830367	0.534701	0.145863	NO	NO
ALL	SPBC4C3.12	sep.1	x1129	V		6.38043	22.9851	146	6.32004	22.7695	0.10542	2.42309	0.200536	1.37859	0.337981	2.41919	5.35768e-06	YES	2	0.864084	0.700484	0.928803	NO	NO
ALL	SPAC1565.07c	knd1	w444	V		6.36732	22.9822	186	6.46246	22.8	0.109757	2.52246	0.184956	1.37575	0.450078	2.30143	1.69984e-08	YES	2	0.933027	0.481798	0.688311	NO	NO
ALL	SPAC4H3.11c	ppc89	w2277-0	E		6.35705	22.98	137	6.09065	22.7204	0.11896	2.73371	0.233557	1.37353	0.300274	2.44679	2.34937e-05	YES	2	0.753864	0.405233	0.405598	NO	NO
ALL	SPCC1620.01c	lsm2	w3752-0	E		6.35652	22.9799	297	6.9294	22.9	0.0813599	1.86964	0.108488	1.37342	0.632738	2.1141	6.01996e-12	YES	3	0.387308	0.241962	0.988829	NO	NO
ALL	SPAC1F5.10	unassigned	y318	V		6.31008	22.9699	240	7.20356	22.9587	0.0648757	1.49019	0.0961912	1.36339	0.544062	2.18271	1.98055e-11	YES	2	0.0945843	0.139298	0.499203	NO	NO
ALL	SPAC18B11.06	unassigned	y118	E		6.30706	22.9692	296	6.31823	22.7691	0.111748	2.56676	0.14919	1.36273	0.620874	2.10459	6.61959e-12	YES	3	0.934364	0.606693	0.934923	NO	NO
ALL	SPBP22H7.03	unassigned	w4356-0	E		6.29308	22.9662	147	6.11692	22.726	0.10733	2.46497	0.203307	1.35971	0.32255	2.39688	8.48101e-06	YES	2	0.210011	0.0446986	0.390382	NO	NO
ALL	SPBC685.09	orc2	x528	E		6.29156	22.9659	274	7.18388	22.9545	0.10798	2.47985	0.149813	1.35938	0.589988	2.12878	4.44389e-12	YES	3	1.08416	0.5878	0.677853	NO	NO
ALL	SPBC725.08	pir2	w681	E		6.28498	22.9644	310	5.09563	22.5073	0.112142	2.57527	0.146265	1.35796	0.632049	2.08387	5.50682e-12	YES	3	2.63102	1.67603	0.999998	NO	NO
ALL	SPAC1F5.04c	cdc12	h15	E		6.23262	22.9531	562	5.69081	22.6347	0.104334	2.39478	0.101018	1.34665	0.794347	1.89895	0	YES	6	1.04466	0.405849	0.699215	NO	NO
ALL	SPAC24C9.04	unassigned	w1950-0	E		6.21282	22.9488	152	7.2189	22.962	0.115121	2.64188	0.214285	1.34237	0.321893	2.36285	7.32013e-06	YES	2	0.39103	0.232886	0.714556	NO	NO
ALL	SPAC1786.03	cut11	p35	E		6.17591	22.9409	110	4.09507	22.293	0.151045	3.46511	0.330386	1.3344	0.139928	2.52886	0.00290422	YES	2	1.38381	0.578304	0.00433368	YES	YES
ALL	SPBC23E6.04c	utp10	x1032	E		6.13249	22.9315	320	4.93095	22.472	0.11814	2.70913	0.151445	1.32502	0.609835	2.0402	6.12799e-12	YES	4	0.834875	0.409132	0.428505	NO	NO
ALL	SPBC1718.05	trs31	w2876-1	E		5.96055	22.8943	139	5.76088	22.6497	0.0711457	1.62883	0.138156	1.28787	0.222138	2.35359	0.000216246	YES	2	0.660166	0.360661	0.970517	NO	NO
ALL	SPAC27D7.14c	tpr1	c123	V		5.9582	22.8938	160	5.46338	22.586	0.0972515	2.22646	0.176017	1.28736	0.291912	2.2828	1.51877e-05	YES	2	0.0630422	0.00787778	0.495488	NO	NO
ALL	SPBC428.06c	rxt2	x71	V		5.94482	22.8909	138	6.15895	22.735	0.090693	2.07605	0.176725	1.28447	0.214992	2.35394	0.000269864	YES	2	0.452548	0.298837	0.548085	NO	NO
ALL	SPCC1020.02	spc7	w3632-0-0	E		5.76916	22.853	277	5.60329	22.616	0.134261	3.06828	0.184355	1.24651	0.481068	2.01196	6.7657e-11	YES	3	0.924449	0.451502	0.569857	NO	NO
ALL	SPBC20F10.09	lsm5	x341-1	E		5.73791	22.8462	518	6.02539	22.7064	0.108149	2.4708	0.108561	1.23976	0.666848	1.81267	5.63527e-12	YES	6	0.85748	0.417342	0.961852	NO	NO
ALL	SPBC211.04c	mcm6	x516	E		5.62612	22.8221	275	5.48188	22.59	0.129713	2.96033	0.178514	1.21561	0.447535	1.98368	4.03034e-10	YES	5	1.36847	0.620227	0.987685	NO	NO
ALL	SPCC16C4.08c	skb15	x113	E		5.61207	22.819	377	4.64139	22.41	0.100294	2.28861	0.11787	1.21257	0.550003	1.87514	6.76237e-12	YES	4	1.16087	0.557024	0.919043	NO	NO
ALL	SPBC577.07	ubp10	K145	E		5.56971	22.8099	189	6.79399	22.871	0.0986673	2.25059	0.163706	1.20342	0.28484	2.122	8.73872e-06	YES	3	0.86439	0.472764	0.689385	NO	NO
ALL	SPAC890.06	nup155	k58	V		5.51207	22.7974	127	6.00019	22.701	0.099387	2.26577	0.201055	1.19096	0.0773833	2.30455	0.00995627	YES	3	0.651435	0.340134	0.300967	NO	NO
ALL	SPBC336.12c	cdc10	h72	E		5.3307	22.7583	154	4.12775	22.3	0.120773	2.74859	0.221488	1.15178	0.13774	2.16581	0.00174822	YES	3	1.67519	0.975069	0.95482	NO	NO
ALL	SPAC56F8.03	unassigned	x1085	E		5.29974	22.7516	158	6.51739	22.8118	0.095583	2.17466	0.173007	1.14509	0.143563	2.14661	0.0014204	YES	3	1.16036	0.626985	0.299763	NO	NO
ALL	SPBC3D6.08c	lsm1	k97	V		5.14529	22.7182	166	5.99552	22.7	0.112809	2.56281	0.198912	1.11172	0.133834	2.0896	0.00169949	YES	3	0.733559	0.249154	0.998963	NO	NO
ALL	SPAC3H5.11	unassigned	w2208(-0)	E		5.02993	22.6933	146	4.40558	22.3595	0.120299	2.72997	0.225934	1.08679	0.0461867	2.12739	0.0183236	YES	2	0.239709	0.169605	0.0121194	YES	YES
ALL	SPAC16A10.06c	nse2	w488	E		4.99076	22.6848	163	5.90213	22.68	0.110111	2.49786	0.195647	1.07833	0.0917858	2.06487	0.00547959	YES	3	1.28416	0.539785	0.578158	NO	NO
ALL	SPCC1739.14	npp106	K68	V		4.9729	22.6809	397	5.38849	22.57	0.117743	2.67053	0.13403	1.07447	0.427556	1.72138	2.18139e-11	YES	5	1.33767	0.519201	0.697078	NO	NO
ALL	SPCC777.14	prp4	w900	E		4.96289	22.6788	293	5.24841	22.54	0.111576	2.53041	0.147828	1.0723	0.326877	1.81773	9.99291e-08	YES	4	0.946077	0.273439	0.803455	NO	NO
ALL	SPBC887.12	unassigned	w101	E		4.76396	22.6358	161	4.30519	22.338	0.10447	2.36475	0.186369	1.02932	0.0368753	2.02177	0.0217238	YES	2	0.0968736	0.180902	0.792754	NO	NO
ALL	SPBC3F6.04c	nop14	S332	E		4.63313	22.6075	195	4.72544	22.428	0.108579	2.4547	0.175785	1.00106	0.0961761	1.90594	0.00387679	YES	3	0.356948	0.0590226	0.934345	NO	NO
ALL	SPCC622.13c	tti1	x154	E		4.61198	22.603	425	3.48994	22.1634	0.105395	2.38224	0.115556	0.996487	0.36956	1.62341	3.08102e-10	YES	4	1.41309	0.564676	0.950543	NO	NO
ALL	SPCC18.12c	utp23	w800	E		4.46229	22.5706	301	2.9464	22.047	0.108316	2.44476	0.140914	0.964144	0.22811	1.70018	8.78788e-06	YES	3	2.03395	1.07684	0.999239	NO	NO
ALL	SPCC1450.03	unassigned	w3720	V		4.3709	22.5509	256	3.02111	22.063	0.110037	2.48143	0.155089	0.944398	0.149829	1.73897	0.000390036	YES	4	0.6883	0.30304	0.632642	NO	NO
ALL	SPBC3D6.12	dip2	X465-0	E		4.35368	22.5472	396	4.11089	22.2964	0.102587	2.31304	0.116235	0.940677	0.293011	1.58834	6.00005e-08	YES	5	1.42466	0.47384	0.977458	NO	NO
ALL	SPBC3B9.21	dcp1	x360	E		4.1999	22.5139	217	4.45461	22.37	0.0747993	1.68402	0.114319	0.907451	0.0477733	1.76713	0.0140122	YES	2	0.917333	0.384755	0.902813	NO	NO
ALL	SPAC1556.01c	rad50	w1528	V		4.1722	22.5079	324	4.43827	22.3665	0.101884	2.29319	0.1274	0.901465	0.190434	1.6125	3.44414e-05	YES	5	0.719607	0.267221	0.141787	NO	NO
ALL	SPBC25H2.13c	cdc20	h65	E		4.06536	22.4849	554	2.81423	22.0187	0.105644	2.37538	0.10092	0.878382	0.322521	1.43424	4.44151e-10	YES	5	0.997944	0.481316	0.998955	NO	NO
ALL	SPBC428.19c	utp15	h267-0-0	E		3.94527	22.4589	490	2.81634	22.0191	0.108456	2.4358	0.110038	0.852435	0.264939	1.43993	6.32863e-08	YES	4	1.18607	0.491134	0.982457	NO	NO
ALL	SPBC8D2.13	shq1	w3537-0	E		3.93055	22.4557	405	3.92791	22.2572	0.0912656	2.04944	0.101837	0.849253	0.208267	1.49024	5.33559e-06	YES	4	1.09865	0.414253	0.990918	NO	NO
ALL	SPBC25D12.03c	mcm7	c195	E		3.89728	22.4485	227	2.62888	21.979	0.132983	2.98528	0.19814	0.842065	0.000696754	1.68343	0.0491186	YES	5	0.461548	0.316575	0.373118	NO	NO
ALL	SPAPB1E7.02c	mcl1	w4291	V		3.86597	22.4418	315	2.60523	21.9739	0.121831	2.73411	0.15405	0.8353	0.114819	1.55578	0.00090597	YES	3	1.22266	0.814256	0.920027	NO	NO
ALL	SPBC215.12	cwf10	w3017-0	E		3.82485	22.4329	453	3.87561	22.246	0.112007	2.51265	0.118055	0.826415	0.217544	1.43529	1.77907e-06	YES	5	1.35042	0.560206	0.863158	NO	NO
ALL	SPBC83.15	nsa1	w3506	E		3.44184	22.3501	398	2.35134	21.9196	0.117174	2.61885	0.131271	0.743661	0.0974996	1.38982	0.00115058	YES	4	0.901641	0.571892	0.99999	NO	NO
ALL	SPBC83.07	jmj3	p105	E		3.32927	22.3258	648	1.81511	21.8047	0.132906	2.96723	0.116564	0.719339	0.20087	1.23781	6.2377e-07	YES	6	1.9606	0.834431	0.999372	NO	NO
ALL	SPCC1827.01c	unassigned	w3829-0-0	E		3.22899	22.3041	420	1.45817	21.7283	0.111349	2.48355	0.121185	0.697671	0.0673272	1.32802	0.00382352	YES	3	1.02704	0.623453	0.999946	NO	NO
ALL	SPAC15F9.03c	nxt2	w1753-0	E		3.08255	22.2725	404	2.82032	22.02	0.116027	2.58422	0.12857	0.666031	0.0243142	1.30775	0.0213543	YES	6	0.309778	0.199297	0.398884	NO	NO
ALL	SPAC227.16c	psf3	x290-0	E		-2.88304	20.9836	546	-0.271422	21.3579	0.145015	3.04293	0.130226	-0.622922	-1.18242	-0.0634236	0.00321376	YES	5	1.85752	0.792348	0.998899	NO	NO
ALL	SPBC365.03c	rpl2101	w3267-0	V		-4.67816	20.5957	291	-4.76108	20.3964	0.130739	2.69265	0.157846	-1.01078	-1.75862	-0.262947	2.16171e-06	YES	3	1.99292	1.13382	0.910406	NO	NO
ALL	SPAC13G7.10	teb1	w1498-0	E		-5.53691	20.4101	154	-5.94541	20.1427	0.0903981	1.84504	0.148677	-1.19633	-2.21037	-0.182296	0.000504255	YES	2	0.032148	0.258736	0.00454709	YES	YES
ALL	SPBC409.04c	mis12	w896-0	E		-5.79654	20.354	194	-5.07559	20.329	0.086986	1.77052	0.127116	-1.25243	-2.15955	-0.34531	7.90794e-07	YES	2	0.67113	0.290224	0.999986	NO	NO
ALL	SPAC6B12.10c	spp1	c242	E		-6.36896	20.2304	201	-6.65002	19.9918	0.0843165	1.70575	0.120315	-1.37611	-2.26792	-0.484299	1.91171e-09	YES	3	0.420436	0.360802	0.999605	NO	NO
ALL	SPBC16H5.07c	ppa2	c32	V	yes	-9.10134	19.64	386	-8.94658	19.5	0.0905444	1.77829	0.0905126	-1.96648	-2.62185	-1.31111	0	YES	3	0.318061	0.1963	0.666955	NO	NO
ALL	SPBC1734.14c	suc1	w201	E	yes	-10.8606	19.2599	699	-10.8984	19.082	0.0979613	1.88672	0.0713624	-2.3466	-2.84814	-1.84507	0	YES	7	0.750859	0.250637	1	NO	NO
ALL	SPAC2F7.03c	pom1	s17	V	yes	-11.0599	19.2168	312	-11.1522	19.0276	0.0944341	1.81472	0.102738	-2.38966	-3.11338	-1.66594	0	YES	3	0.564834	0.316354	0.999908	NO	NO
ALL	SPCC18B5.03	wee1	x464-0	V	yes	-16.4926	18.043	492	-16.7487	17.8291	0.131963	2.381	0.107344	-3.56348	-4.14989	-2.97707	0	YES	3	0.383219	0.371318	0.541776	NO	NO

## Sheet: C. correct gene deletion
Correct gene deletion
C			Method 1	Method 2
working code	Systematic ID	Gene	CP5 (5' gene specific use with CPN1 or CPN10)	CP3 (3' gene specific use with CPC1 or CPC3)
w322	SPBC1198.02	dea2	TATAAAAAATAGTGAGCCTGCCTTG	TTCTCTAAATTCAATGCTCAAAGGG
K66	SPAP27G11.10c	nup184	TCAAATGAATCCAAACCGTCAAGAC
K48	SPCC1620.11	nup97	AAATATCATTTCCCTATTGCTGTCC
h27	SPAC26A3.15c	nsp1	AATGACTCTTCATCTTTCAGAACGC
h71	SPBC582.03	cdc13	AGGAAAATCGTACATCGATTCTACA
K45	SPCC290.03c	nup186	CGTTGTGAATTTTAAGAGCTATTCG
c77-0-0	SPAC24H6.05	cdc25	TCTTTCATTTTTTCTTTCAACGACA
c78	SPBC11B10.09	cdc2	ACAACTCAGGATAATCCAACCTACC
c76	SPAC644.06c	cdr1	TACTTTCTTTATTTTACGCTCCCCT	TTACTAAACACTCCGGAATATTCGA
w3835-0	SPCC1840.03	sal3	TTTGGTAAAAATTATCACTGTTGCG
K65	SPAC1486.05	nup189	AGCAGATATAAATACAGCGAAACCA
K60	SPAC22G7.09c	nup45	ATTGACTGAGTCTCGCACCTGAAAT
X1054	SPAC6B12.15	cpc2	GGGCTAAGGACCCCATGTAAAG
w201	SPBC1734.14c	suc1	AGTATGTTGTAACAAAACACGGGAC
s17	SPAC2F7.03c	pom1	CGAGGGTTAAAACAGTAGTTATGGG
c32	SPBC16H5.07c	ppa2	AACTGTACTTCTCAGCATTTATGCG
x464-0	SPCC18B5.03	wee1	GGTGCAATATCTTCGTCGTAACCTC
Method 1
CP5 - gene specific primer used to check deletion with either CPN1 or CPN10
CPN1 = CGTCTGTGAGGGGAGCGTTT
CPN10 = GATGTGAGAACTGTATCCTAGCAAG
Method 2
CP3- gene specific primer used to check deletion with either CPC1 or CPC3
CPC1= TGATTTTGATGACGAGCGTAAT
CPC3 = GGCTGGCCTGTTGAACAAGTCTGGA

## Sheet: D. heterozygosity gene deletion
Heterozygosity of non-essential genes
working code	Systematic ID	Gene	Dispensability	WT check (use with CP5)	WT check forward	WT check reverse
K66	SPAP27G11.10c	nup184	V		GCAGCTCTTGGTCTTGGATC	CCATGTCAATGATACAGCGG
c76	SPAC644.06c	cdr1	V	CTAGACAGAGTGGTGCTAGG
w3835-0	SPCC1840.03	sal3	V		CGTCGCCTGACAATACTGTC	CTTGTTCCGCGACAACATGG
X1054	SPAC6B12.15	cpc2	V	CTTGGTAACTTGCCAGACAC
s17	SPAC2F7.03c	pom1	V		CCGCCAGAGTTCTAGCAGTAC	CCCATGTTTAGCTTCATGG
c32	SPBC16H5.07c	ppa2	V	GTAGTCTGGTGTCCTTCGAG
x464-0	SPCC18B5.03	wee1	V		GATACA GGCACAACCT GTAC	GATACATCAGCTTCTTCCTCC
Method 1 WT check-used in conjuction with CP5 to check for presence of WT gene, designed to give product of approx 1KB
Method 2 WT check forward/reverse- to check for presence of WT gene, designed to give product of approx 0.7-1.4KB

## Sheet: E. qPCR
qPCR of HI genes
working code	Systematic ID	Gene	forward primer	reverse primer
w322	SPBC1198.02	dea2	CTCTTCCTAGTGATGATGCTGC	GTGTCCTGTTCTGCGGATTC
K66	SPAP27G11.10c	nup184	CAGTCGTTCCTGATGATTTCTCC	GTTTCTGAAGGCCAAGGAGC
h27	SPAC26A3.15c	nsp1	GCTCCAGGATCTAACACTACTGTC	TGATAGAAGATGGAGGAGGCTCAG
K48	SPCC1620.11	nup97	CAATGCTTATGCGAAGGCTC	GCTCGTAAAGACCACAAAG
h71	SPBC582.03	cdc13	CCTCGTTACCTCAACACTTGTC	CCTCTTCATCATACCCACCATC
K45	SPCC290.03c	nup186	GGAGGTTAATGCGTGATGTTGG	CCTTCTGCATCTACCAGATAACTC
c77-0-0	SPAC24H6.05	cdc25	AGTCCTACTTCTTCCGGCAAC	TTGGGACGTTGAATAGAGGCAG
c78	SPBC11B10.09	cdc2	GGAAGGAACCTATGGCGTTG	CGGGAAATAATGGACTTCGTCG
C76	SPAC644.06c	cdr1	GGCCACTGTTGAACCAAATG	CTGTTGAAGACGACGAACGAC
w3835-0	SPCC1840.03	sal3	GTACTTCCTTTGTTAGCTGACCCTC	CCAACAGAGGAGGCATAACTGAAC
k60	SPAC22G7.09c	nup45	ACTAAACCTCAAGCACCTGG	AGACGGTTGTGTGGATTGAC
x1054	SPAC6B12.15	cpc2	AACAACTTGTGCTCCGTGCAAC	CACACAAGAAACCCAGTCAGAG
k65	SPAC1486.05	nup189	AGCCTTCTACTACAACTGGTGG	CGGTTTACCAGAAGCACTTG
c32	SPBC16H5.07c	ppa2	TGTACGGACTTTGGATCGTG	AGTAGTCTGGTGTCCTTCGAG
w201	SPBC1734.14c	suc1	AACTGCTTCTGAGCGTGAAC	CGCTTAAATAGCAGGATGTGTGG
s17	SPAC2F7.03c	pom1	GTTGTCAGAACCGTTTGATCG	CAGTAGCAACGCAAAGATGATCG
x464-0	SPCC18B5.03	wee1	ACTAGCTTATTCGGTCCTCG	GATTAGAGGTAGTGTGTCGAGAGG
